# Supplementary material for: Fast, accurate, and cost-effective poultry sex genotyping using real-time polymerase chain reaction
Source: Front Vet Sci. 2023 Nov 3;10:1196755. doi: 10.3389/fvets.2023.1196755 (PMC10655105; doi:10.3389/fvets.2023.1196755)
Supplement: Supplementary file 3 [file Table_1.XLSX]

## Sheet: Sheet1
Sample name	Gonad	Ct	PCR result	Final			Gonad	PCR result
10001	Female	10.3576	Female	Correct		Total	312
10002	Female	11.7232	Female	Correct		Females	236	235
10003	Male	26.569	Male	Correct		Males	76	71
10004	Male	Undetermined	Male	Correct		Errors		6
10005	Female	11.263	Female	Correct
10006	Male	27.3861	Male	Correct
10007	Male	23.3359	Male	Correct
10008	Male	22.3385	Male	Correct
10009	Female	10.766	Female	Correct
10010	Female	12.163	Female	Correct
10011	Female	10.2257	Female	Correct
10012	Male	26.0434	Male	Correct
10013	Male	Undetermined	Male	Correct
10014	Male	25.5777	Male	Correct
10015	Male	26.1296	Male	Correct
10016	Female	12.2407	Female	Correct
10017	Female	10.5774	Female	Correct
10018	Female	11.4302	Female	Correct
10019	Male	24.9068	Male	Correct
10020	Female	11.4647	Female	Correct
10022	Female	12.2857	Female	Correct
10023	Male	27.4833	Male	Correct
10024	Male	27.9447	Male	Correct
10025	Female	10.581	Female	Correct
10026	Female	10.067	Female	Correct
10027	Female	11.6008	Female	Correct
10028	Female	11.8292	Female	Correct
10029	Female	10.4348	Female	Correct
10030	Male	27.5499	Male	Correct
10031	Male	22.9258	Male	Correct
10032	Male	27.3461	Male	Correct
10033	Female	10.4613	Female	Correct
10034	Female	12.9776	Female	Correct
10035	Female	10.4817	Female	Correct
10036	Female	10.9173	Female	Correct
10037	Female	11.5378	Female	Correct
10039	Female	10.7759	Female	Correct
10040	Female	11.2806	Female	Correct
10041	Female	11.4536	Female	Correct
10044	Female	9.12814	Female	Correct
10047	Female	11.733	Female	Correct
10049	Female	10.7558	Female	Correct
10052	Female	10.8946	Female	Correct
10054	Female	10.5419	Female	Correct
10055	Female	Undetermined	Male	Wrong
10057	Female	8.40182	Female	Correct
10058	Female	10.9146	Female	Correct
10060	Female	11.2818	Female	Correct
10061	Male	23.9202	Male	Correct
10063	Female	12.3805	Female	Correct
10064	Female	13.1686	Female	Correct
10066	Female	11.7147	Female	Correct
10074	Female	11.4855	Female	Correct
10076	Female	9.12145	Female	Correct
10077	Female	10.9807	Female	Correct
10078	Female	9.45296	Female	Correct
10079	Female	Undetermined	Male	Wrong
10080	Female	10.872	Female	Correct
10083	Female	11.4338	Female	Correct
10085	Female	12.4915	Female	Correct
10089	Female	13.6735	Female	Correct
10090	Female	11.6047	Female	Correct
10091	Female	11.607	Female	Correct
10092	Female	11.5776	Female	Correct
10093	Female	13.0552	Female	Correct
10094	Female	10.7586	Female	Correct
10096	Female	11.5298	Female	Correct
10098	Female	11.2889	Female	Correct
10099	Female	Undetermined	Male	Wrong
10100	Female	10.9908	Female	Correct
10101	Female	11.8885	Female	Correct
10102	Female	12.4109	Female	Correct
10103	Female	11.1751	Female	Correct
10104	Female	11.4274	Female	Correct
10105	Female	11.281	Female	Correct
10107	Female	10.2666	Female	Correct
10108	Female	11.181	Female	Correct
10114	Female	10.32	Female	Correct
10122	Female	10.7155	Female	Correct
10124	Female	11.4016	Female	Correct
10125	Female	Undetermined	Male	Wrong
10127	Female	11.7888	Female	Correct
10128	Female	13.5209	Female	Correct
10129	Male	25.5789	Male	Correct
10131	Female	11.3323	Female	Correct
10132	Female	10.4129	Female	Correct
D10 E1 C1	Female	13.2574	Female	Correct
D10 E1 C2	Male	26.177	Male	Correct
D10 E1 C3	Female	12.1674	Female	Correct
D10 E1 C4	Male	Undetermined	Male	Correct
D10 E1 C5	Male	Undetermined	Male	Correct
D10 E1 C6	Female	10.8319	Female	Correct
D10 E1 C7	Male	27.8776	Male	Correct
D10 E1 C8	Female	10.7408	Female	Correct
D10 E1 C9	Male	24.7848	Male	Correct
D10 E1 C10	Female	10.3939	Female	Correct
D10 E2 C1	Female	15.5843	Female	Correct
D10 E2 C2	Male	24.6057	Male	Correct
D10 E2 C4	Male	Undetermined	Male	Correct
D10 E2 C5	Male	20.4935	Male	Correct
D10 E2 C6	Female	12.9006	Female	Correct
D10 E2 C7	Male	27.5758	Male	Correct
D10 E2 C8	Female	10.3452	Female	Correct
D10 E2 C9	Female	11.6107	Female	Correct
D10 E2 C10	Male	22.0286	Male	Correct
D10 E2 C3	Female	10.2509	Female	Correct
D10 E3 C1	Male	25.3371	Male	Correct
D10 E3 C2	Female	12.8719	Female	Correct
D10 E3 C3	Male	23.4793	Male	Correct
D10 E3 C4	Male	20.3079	Male	Correct
D10 E3 C5	Female	11.9263	Female	Correct
D10 E3 C6	Male	22.965	Male	Correct
D10 E3 C7	Male	26.173	Male	Correct
D10 E3 C8	Female	11.2863	Female	Correct
D10 E3 C9	Female	10.7502	Female	Correct
D10 E3 C10	Female	11.7131	Female	Correct
12001	Female	12.8563	Female	Correct
12002	Female	12.856	Female	Correct
12003	Female	11.9338	Female	Correct
12004	Female	11.4607	Female	Correct
12005	Female	11.4641	Female	Correct
12006	Male	17.6758	Female	Wrong
12007	Female	11.5904	Female	Correct
12008	Female	10.4568	Female	Correct
12009	Male	26.9961	Male	Correct
12010	Female	11.2415	Female	Correct
12011	Female	11.9915	Female	Correct
12012	Male	27.2967	Male	Correct
12013	Female	12.7372	Female	Correct
12014	Male	22.5881	Male	Correct
12015	Male	23.4416	Male	Correct
12017	Female	11.413	Female	Correct
12019	Female	10.4077	Female	Correct
12022	Female	11.0064	Female	Correct
12023	Female	12.2685	Female	Correct
12026	Female	11.5717	Female	Correct
12027	Female	11.4987	Female	Correct
12031	Female	11.4134	Female	Correct
12035	Female	11.6055	Female	Correct
12039	Female	12.2787	Female	Correct
12038	Female	12.2862	Female	Correct
12041	Female	12.2158	Female	Correct
12043	Female	12.3262	Female	Correct
12049	Female	10.9289	Female	Correct
12052	Female	11.698	Female	Correct
12053	Female	12.1313	Female	Correct
12054	Female	11.3659	Female	Correct
12057	Female	10.6983	Female	Correct
12058	Female	10.9773	Female	Correct
12059	Female	10.8717	Female	Correct
12060	Female	11.9092	Female	Correct
12061	Female	11.2284	Female	Correct
12063	Female	11.7089	Female	Correct
12065	Female	11.3769	Female	Correct
12069	Female	10.7353	Female	Correct
12074	Female	12.5147	Female	Correct
12075	Female	11.0563	Female	Correct
12079	Female	11.2841	Female	Correct
12082	Female	10.7136	Female	Correct
12083	Female	10.2687	Female	Correct
12084	Female	10.9443	Female	Correct
12086	Female	11.559	Female	Correct
12087	Female	11.7029	Female	Correct
12091	Female	12.4199	Female	Correct
12093	Female	12.1599	Female	Correct
12095	Female	12.3241	Female	Correct
12097	Female	11.0292	Female	Correct
12098	Female	11.7458	Female	Correct
12099	Female	11.3624	Female	Correct
12101	Female	12.1833	Female	Correct
12104	Female	11.596	Female	Correct
12103	Female	11.602	Female	Correct
12105	Female	11.7121	Female	Correct
12109	Female	10.9571	Female	Correct
12113	Female	12.5188	Female	Correct
12115	Female	12.3414	Female	Correct
12116	Female	12.072	Female	Correct
12117	Female	12.266	Female	Correct
12120	Female	11.9428	Female	Correct
12119	Female	13.7559	Female	Correct
12121	Female	11.4891	Female	Correct
12123	Female	12.2607	Female	Correct
12124	Female	11.7879	Female	Correct
12126	Female	12.4837	Female	Correct
12130	Female	11.7197	Female	Correct
12132	Female	10.8846	Female	Correct
12133	Female	12.2249	Female	Correct
D12 E1 C1	Female	13.0523	Female	Correct
D12 E1 C2	Female	12.0618	Female	Correct
D12 E1 C3	Female	12.5022	Female	Correct
D12 E1 C4	Male	24.5269	Male	Correct
D12 E1 C5	Male	26.0012	Male	Correct
D12 E1 C6	Male	23.6802	Male	Correct
D12 E1 C7	Male	27.1748	Male	Correct
D12 E1 C8	Male	27.2727	Male	Correct
D12 E1 C9	Female	12.0112	Female	Correct
D12 E1 C10	Female	11.7388	Female	Correct
D12 E2 C1	Female	12.9328	Female	Correct
D12 E2 C2	Female	12.1296	Female	Correct
D12 E2 C3	Female	12.4519	Female	Correct
D12 E2 C4	Male	21.3632	Male	Correct
D12 E2 C5	Female	12.5959	Female	Correct
D12 E2 C6	Female	13.0289	Female	Correct
D12 E2 C7	Male	26.1358	Male	Correct
D12 E2 C8	Male	23.3259	Male	Correct
D12 E2 C9	Male	26.4563	Male	Correct
D12 E2 C10	Male	25.6404	Male	Correct
D12 E3 C1	Male	29.1631	Male	Correct
D12 E3 C2	Female	11.6879	Female	Correct
D12 E3 C3	Female	11.7662	Female	Correct
D12 E3 C4	Female	12.6063	Female	Correct
D12 E3 C5	Female	12.4606	Female	Correct
D12 E3 C6	Female	12.974	Female	Correct
D12 E3 C7	Male	24.8992	Male	Correct
D12 E3 C8	Male	21.4545	Male	Correct
D12 E3 C9	Male	25.7678	Male	Correct
D12 E3 C10	Male	28.6916	Male	Correct
14001	Female	11.687	Female	Correct
14002	Female	11.0742	Female	Correct
14003	Male	26.4162	Male	Correct
14004	Male	Undetermined	Male	Correct
14005	Female	11.5368	Female	Correct
14006	Male	Undetermined	Male	Correct
14007	Female	12.361	Female	Correct
14008	Female	11.792	Female	Correct
14009	Male	Undetermined	Male	Correct
14010	Female	11.3018	Female	Correct
14011	Male	23.008	Male	Correct
14014	Female	11.2611	Female	Correct
14015	Female	12.2573	Female	Correct
14016	Female	12.5115	Female	Correct
14017	Female	11.6125	Female	Correct
14019	Female	12.5309	Female	Correct
14020	Female	12.3482	Female	Correct
14021	Female	12.0721	Female	Correct
14022	Female	11.9434	Female	Correct
14023	Female	12.1738	Female	Correct
14024	Female	12.3513	Female	Correct
14025	Female	11.3206	Female	Correct
14026	Female	11.8811	Female	Correct
14028	Female	12.1267	Female	Correct
14034	Female	11.1459	Female	Correct
14036	Female	12.2149	Female	Correct
14040	Female	12.2073	Female	Correct
14042	Female	11.8284	Female	Correct
14044	Female	12.6943	Female	Correct
14045	Female	12.4055	Female	Correct
14046	Female	12.0809	Female	Correct
14048	Female	11.7754	Female	Correct
14051	Female	12.0928	Female	Correct
14053	Female	12.4272	Female	Correct
14054	Female	12.0635	Female	Correct
14056	Female	12.539	Female	Correct
14057	Female	12.3903	Female	Correct
14061	Female	12.3787	Female	Correct
14063	Female	13.1943	Female	Correct
14067	Female	12.6289	Female	Correct
14068	Female	12.6714	Female	Correct
14069	Female	12.4347	Female	Correct
14070	Female	12.2515	Female	Correct
14073	Female	Undetermined	Male	Wrong
14074	Female	16.3852	Female	Correct
14075	Female	11.9184	Female	Correct
14076	Female	11.3703	Female	Correct
14079	Female	11.8109	Female	Correct
14081	Female	12.0516	Female	Correct
14082	Female	12.1827	Female	Correct
14088	Female	12.208	Female	Correct
14090	Female	11.9417	Female	Correct
14095	Female	12.1561	Female	Correct
14097	Female	12.3234	Female	Correct
14101	Female	12.1832	Female	Correct
14102	Female	11.6489	Female	Correct
14105	Female	11.7365	Female	Correct
14108	Female	11.4513	Female	Correct
14107	Female	11.5001	Female	Correct
14109	Female	12.8073	Female	Correct
14111	Female	12.3199	Female	Correct
14112	Female	11.8451	Female	Correct
14116	Female	12.1738	Female	Correct
14121	Female	11.9074	Female	Correct
14122	Female	12.2953	Female	Correct
D14 E3 C10	Male	29.5056	Male	Correct
D14 E1 C1	Male	Undetermined	Male	Correct
D14 E1 C2	Female	13.2859	Female	Correct
D14 E1 C3	Male	26.4622	Male	Correct
D14 E1 C4	Male	Undetermined	Male	Correct
D14 E1 C5	Female	11.5562	Female	Correct
D14 E1 C6	Female	11.947	Female	Correct
D14 E1 C7	Female	11.7241	Female	Correct
D14 E1 C8	Female	11.2392	Female	Correct
D14 E1 C9	Male	25.4577	Male	Correct
D14 E1 C10	Male	25.6824	Male	Correct
D14 E2 C1	Female	12.5173	Female	Correct
D14 E2 C2	Female	12.637	Female	Correct
D14 E2 C3	Female	12.4426	Female	Correct
D14 E2 C4	Female	12.741	Female	Correct
D14 E2 C5	Female	12.2333	Female	Correct
D14 E2 C6	Male	22.9503	Male	Correct
D14 E2 C7	Male	24.37	Male	Correct
D14 E2 C8	Male	26.3499	Male	Correct
D14 E2 C9	Male	26.5961	Male	Correct
D14 E2 C10	Male	29.2058	Male	Correct
D14 E3 C1	Female	11.7934	Female	Correct
D14 E3 C2	Female	11.8793	Female	Correct
N/A	Female	12.5876	Female	Correct
D14 E3 C3	Female	12.5124	Female	Correct
D14 E3 C5	Female	12.7434	Female	Correct
D14 E3 C6	Male	25.4531	Male	Correct
D14 E3 C7	Male	24.681	Male	Correct
D14 E3 C8	Male	26.9845	Male	Correct
D14 E3 C9	Male	24.2304	Male	Correct
